# Supplementary material for: Phylogenetic relationship and virulence inference of Streptococcus Anginosus Group: curated annotation and whole-genome comparative analysis support distinct species designation
Source: BMC Genomics. 2013 Dec 17;14:895. doi: 10.1186/1471-2164-14-895 (PMC3897883; doi:10.1186/1471-2164-14-895)
Supplement: Additional file 3: Table S2 — Genome summary of 66 Streptococcus strains used for comparative genomic analysis studies. [file 1471-2164-14-895-S3.xls]

## Sheet: Genome_data
Additional File 2, Table S2: Genome summary of 66 Streptococcus strains used for comparative genomic analysis studies
Species	Strain	Genome Size	Coding sequence	% coding	G+C %	CDSs	# gene name	%Gene name	tRNA	rRNA	Avg length cds bp	Stop codons	Start codons	Type of Sequence	Accession #
Streptococcus mutans	NN2025	2013587	1727649	85.8	36	1895	657	34.6702	65	15	911	TAA 1182 , TAG 345 , TGA 368	TTG 96 ATG 1742 GTG 57	Closed	NC_013928
Streptococcus mutans	UA159	2030921	1745073	85.93	36	1960	732	37.3469	65	15	890	TAA 1210 , TAG 365 , TGA 385	TTG 78 CTG 1 ATG 1797 GTG 84	Closed	NC_004350
Streptococcus agalactiae	NEM316	2211485	1939836	87.72	35	2094	329	15.7116	80	21	926	TAA 1383 , TAG 383 , TGA 328	GTT 1 TTG 123 ATA 4 ATT 4 CTG 1 ATG 1874 GTG 85 ATC 2	Closed	NC_004368
Streptococcus agalactiae	2603V/R	2160267	1869615	86.55	35	2124	607	28.5782	80	21	880	TAA 1373 , TAG 403 , TGA 348	ATA 2 TTG 131 ATG 1901 GTG 90	Closed	NC_004116
Streptococcus agalactiae	A909	2127839	1834330	86.21	35	1996	653	32.7154	80	21	919	TAA 1313 , TAG 374 , TGA 309	ATA 1 TTG 113 ATG 1798 TTC 1 GTG 83	Closed	NC_007432
Streptococcus pyogenes	SSI-1	1894275	1608618	84.92	38	1859	221	11.8881	57	15	865	TAA 1121 , TAG 403 , TGA 335	TTG 174 CTG 31 ATG 1633 GTG 21	Closed	NC_004606
Streptococcus pyogenes	MGAS10394	1899877	1656246	87.18	38	1886	223	11.824	67	18	878	TAA 1134 , TAG 418 , TGA 334	TTG 287 ATG 1431 GTG 168	Closed	NC_006086
Streptococcus pyogenes	MGAS6180	1897573	1650852	87	38	1894	790	41.7107	65	18	871	TAA 1169 , TAG 409 , TGA 316	TTG 302 ATG 1403 GTG 189	Closed	NC_007296
Streptococcus pyogenes	MGAS5005	1838554	1593732	86.68	38	1865	784	42.0375	67	18	854	TAA 1136 , TAG 398 , TGA 331	TTG 160 ATG 1589 GTG 116	Closed	NC_007297
Streptococcus pyogenes	MGAS8232	1895017	1613070	85.12	38	1839	586	31.8651	67	18	877	TAA 1129 , TAG 394 , TGA 316	TTG 122 CTG 4 ATG 1617 GTG 96	Closed	NC_003485
Streptococcus pyogenes	MGAS315	1900521	1631205	85.83	38	1865	759	40.6971	67	18	874	TAA 1113 , TAG 407 , TGA 345	TTG 124 ATG 1637 GTG 104	Closed	NC_004070
Streptococcus pyogenes	M1 GAS	1852441	1552083	83.79	38	1696	729	42.9835	60	18	915	TAA 1075 , TAG 349 , TGA 272	TTG 91 ATG 1532 GTG 73	Closed	NC_002737
Streptococcus pyogenes	Manfredo	1841271	1541593	83.72	38	1745	638	36.5616	66	18	883	TAA 1094 , TAG 367 , TGA 284	TTG 101 ATG 1556 GTG 88	Closed	NC_009332
Streptococcus pyogenes	NZ131	1815785	1541115	84.87	38	1700	760	44.7059	66	18	906	TAA 1054 , TAG 370 , TGA 276	TTG 93 CTG 1 ATG 1516 GTG 90	Closed	NC_011375
Streptococcus pyogenes	MGAS9429	1836467	1611159	87.73	38	1877	767	40.8631	67	18	858	TAA 1139 , TAG 413 , TGA 325	TTG 315 ATG 1365 GTG 197	Closed	NC_008021
Streptococcus pyogenes	MGAS10270	1928252	1685295	87.4	38	1986	775	39.0232	63	18	848	TAA 1209 , TAG 433 , TGA 344	TTG 335 ATG 1450 GTG 201	Closed	NC_008022
Streptococcus pyogenes	MGAS2096	1860355	1624335	87.31	38	1898	761	40.0948	63	18	855	TAA 1137 , TAG 416 , TGA 345	TTG 337 ATG 1363 GTG 198	Closed	NC_008023
Streptococcus pyogenes	MGAS10750	1937111	1693026	87.4	38	1979	774	39.1107	63	18	855	TAA 1185 , TAG 430 , TGA 364	TTG 330 ATG 1448 GTG 201	Closed	NC_008024
Streptococcus thermophilus	LMG 18311	1796846	1509369	84	39	1889	844	44.6797	67	18	799	TAA 1181 , TAG 425 , TGA 283	TTG 366 ATG 1344 GTG 179	Closed	NC_006448
Streptococcus thermophilus	CNRZ1066	1796226	1508058	83.96	39	1915	826	43.1332	67	18	787	TAA 1204 , TAG 422 , TGA 289	TTG 349 ATG 1357 GTG 209	Closed	NC_006449
Streptococcus thermophilus	LMD-9	1856368	1428486	76.95	39	1709	222	12.9901	67	19	835	TAA 1078 , TAG 372 , TGA 259	TTG 154 ATG 1449 GTG 106	Closed	NC_008532
Streptococcus suis	05ZYH33	2096309	1838301	87.69	41	2186	182	8.32571	56	12	840	TAA 1192 , TAG 544 , TGA 450	TTG 438 ATG 1487 GTG 261	Closed	NC_009442
Streptococcus suis	GZ1	2038034	1802535	88.44	41	1978	0	0	49	12	911	TAA 1134 , TAG 501 , TGA 343	TTG 305 ATG 1467 GTG 206	Closed	CP000837
Streptococcus suis	98HAH33	2095698	1838298	87.72	41	2185	192	8.78719	56	12	841	TAA 1230 , TAG 534 , TGA 421	TTG 436 ATG 1494 GTG 255	Closed	NC_009443
Streptococcus suis	SC84	2095898	1777744	84.82	41	1898	652	34.3519	56	12	936	TAA 1119 , TAG 490 , TGA 289	TTG 76 ATG 1743 GTG 79	Closed	NC_012924
Streptococcus suis	P1/7	2007491	1704907	84.93	41	1824	648	35.5263	56	12	934	TAA 1081 , TAG 472 , TGA 271	TTG 73 ATG 1672 GTG 79	Closed	NC_012925
Streptococcus suis	BM407	2146229	1801432	83.93	41	1932	661	34.2133	52	12	932	TAA 1142 , TAG 492 , TGA 298	TTG 78 AAT 1 ATG 1774 GTG 79	Closed	NC_012926
Streptococcus pneumoniae	ATCC 700669	2221315	1833672	82.55	39	1990	718	36.0804	58	12	921	TAA 1232 , TAG 443 , TGA 315	TTG 87 ATG 1814 GTG 89	Closed	NC_011900
Streptococcus pneumoniae	Hungary19A-6	2245615	1859982	82.83	39	2155	480	22.2738	55	12	863	TAA 1322 , TAG 489 , TGA 344	TTG 131 ATG 1925 GTG 99	Closed	NC_010380
Streptococcus pneumoniae	CGSP14	2209198	1917429	86.79	39	2206	753	34.1342	58	12	869	TAA 1314 , TAG 525 , TGA 367	TTG 367 ATG 1635 GTG 204	Closed	NC_010582
Streptococcus pneumoniae	G54	2078953	1786995	85.96	39	2114	566	26.7739	58	12	845	TAA 1275 , TAG 474 , TGA 365	TTG 141 NTG 1 ATG 1868 GTG 104	Closed	NC_011072
Streptococcus pneumoniae	JJA	2120234	1785666	84.22	39	2123	480	22.6095	58	12	841	TAA 1265 , TAG 491 , TGA 367	TTG 137 ATG 1880 GTG 106	Closed	NC_012466
Streptococcus pneumoniae	P1031	2111882	1759104	83.3	39	2073	484	23.3478	58	12	848	TAA 1255 , TAG 472 , TGA 346	TTG 123 ATG 1846 GTG 104	Closed	NC_012467
Streptococcus pneumoniae	70585	2184682	1846008	84.5	39	2202	488	22.1617	58	12	838	TAA 1311 , TAG 516 , TGA 375	TTG 141 ATG 1960 GTG 101	Closed	NC_012468
Streptococcus pneumoniae	Taiwan19F-14	2112148	1750878	82.9	39	2044	481	23.5323	58	12	856	TAA 1266 , TAG 449 , TGA 329	TTG 127 ATG 1822 GTG 95	Closed	NC_012469
Streptococcus pneumoniae	TIGR4	2160842	1804357	83.5	39	2105	239	11.3539	58	12	857	TAA 1270 , TAG 503 , TGA 332	TTG 201 ATG 1779 GTG 125	Closed	NC_003028
Streptococcus pneumoniae	R6	2038615	1772361	86.94	39	2042	1228	60.1371	58	12	867	TAA 1220 , TAG 473 , TGA 349	TTG 305 ATG 1558 GTG 179	Closed	NC_003098
Streptococcus pneumoniae	D39	2046115	1712328	83.69	39	1914	728	38.0355	58	12	894	TAA 1182 , TAG 446 , TGA 286	TTG 122 ATG 1696 GTG 96	Closed	NC_008533
Streptococcus pneumoniae	TCH8431/19A	2088772	1828308	87.53	39	2275	844	37.0989	58	12	803	TAA 1344 , TAG 524 , TGA 407	TTG 178 ATG 1966 GTG 131	Closed	NC_014251
Streptococcus mitis	B6	2146611	1868019	87.02	39	2004	733	36.5768	61	12	932	TAA 1250 , TAG 447 , TGA 307	TTG 72 CTG 1 ATG 1859 GTG 72	Closed	NC_013853
Streptococcus sanguinis	SK36	2388435	2120073	88.76	43	2270	859	37.8414	61	12	933	TAA 1380 , TAG 445 , TGA 445	TTG 25 ATG 2118 GTG 127	Closed	NC_009009
Streptococcus gordonii	Challis substr. CH1	2196662	1933393	88.02	40	2051	682	33.2521	59	12	942	TAA 1300 , TAG 382 , TGA 369	TTG 107 ATG 1861 GTG 83	Closed	NC_009785
Streptococcus equi subsp. zooepidemicus	MGCS10565	2024171	1679499	82.97	41	1893	836	44.1627	57	15	887	TAA 1068 , TAG 520 , TGA 305	TTG 178 CTG 4 ATG 1541 GTG 169 ATC 1	Closed	NC_011134
Streptococcus equi subsp. zooepidemicus	H70	2149868	1777978	82.7	41	1869	250	13.3761	57	15	951	TAA 1091 , TAG 498 , TGA 280	ATA 1 TTG 136 ATG 1612 GTG 120	Closed	NC_012470
Streptococcus equi subsp. equi	4047	2253793	1826901	81.06	41	2001	242	12.094	66	18	912	TAA 1162 , TAG 511 , TGA 328	ATA 1 TTG 169 ATG 1717 GTG 114	Closed	NC_012471
Streptococcus dysgalactiae subsp. equisimilis	GGS_124	2106340	1833804	87.06	39	2094	806	38.4909	57	15	875	TAA 1344 , TAG 436 , TGA 314	TTG 260 ATG 1671 GTG 163	Closed	NC_012891
Streptococcus gallolyticus	UCN34	2350911	2040939	86.81	37	2223	527	23.7067	71	18	918	TAA 1519 , TAG 361 , TGA 343	TTG 86 ATT 8 CTG 6 TTA 1 ATG 2023 GTG 97 ATC 2	Closed	NC_013798
Streptococcus uberis	0140J	1852352	1614232	87.14	36	1762	661	37.5142	59	15	916	TAA 1276 , TAG 285 , TGA 201	ATA 1 TTG 91 ATG 1582 GTG 88	Closed	NC_012004
S. constellatus subsp. pharyngis	C232	1935414	1608675	83.1179	38.18	1756	704	40.0911	59	12	916.1	TAA 1093, TAG 345, TGA 318	ATG 1616, CTG 3, GTG 70, TTG 67	Closed	CP003800; This study
S. constellatus subsp. pharyngis	C818	1935662	1606890	83.015	38.18	1754	703	40.0798	59	12	916.128	TAA 1092, TAG 345, TGA 317	ATG 1615, CTG 3, GTG 68, TTG 68	Closed	CP003840; This study
S. constellatus subsp. pharyngis	C1050	1991156	1658055	83.271	38.13	1797	704	39.1764	59	12	921.37	TAA 1120, TAG 359, TGA 318	ATG 1662, CTG 2, GTG 69, TTG 64	Closed	CP003859; This study
S. constellatus subsp. pharyngis	SK1060	1963771	1.63877e+06	83.45	37.99	2186	759	34.721	50	7	754	TAA 1222, TAG 483, TGA 481	ATG 1697, GTG 181, TTG 305, GTA 1, TTA 1, GTC 1	WGS 10 contigs	NZ_AFUP01000001-NZ_AFUP01000010
S. constellatus subsp. constellatus	SK53	1840061	1.61613e+06	87.83	37.92	1730	638	36.8786	32	3	943	TAA 1105, TAG 318, TGA 307	ATG 1552 , GTG 97, TTG 81	WGS 54 contigs	AICQ01000001-AICQ01000054
S. intermedius	SK54	1919718	1.67956e+06	87.49	37.58	1778	651	36.6142	28	3	949	TAA 1100, TAG 335, TGA 343	ATG 1610, GTG 104, TTG 62, ATA 2	WGS 17 contigs	AJKN01000001-AJKN01000017
S. intermedius	JTH08	1933610	1.67431e+06	86.59	37.71	1780	649	36.4607	67	12	979	TAA 1097, TAG 340, TGA 343	ATG 1617, GTG 100, TTG 61, ATA 2	Closed	NC_018073
S. intermedius	F0413	1921346	1.67196e+06	87.02	37.63	1820	658	36.1538	62	5	925	TAA 1136, TAG 337, TGA 347	ATG 1651, GTG 95, 74	WGS 13 contigs	AFXO01000001-AFXO01000013
S. constellatus subsp. constellatus	F0395	1927278	1.68887e+06	87.63	37.94	1861	662	35.5723	61	5	916	TAA 1150, TAG 349, TGA 362	ATG 1648, GTG 111, TTG 101, ATA 1	WGS 22 contigs	AFXN01000001-AFXN01000022
S. intermedius	C270	1960728	1687998	86.0904	37.65	1778	695	39.0889	60	12	949.38	TAA 1104, TAG 334, TGA 340	ATG 1640, CTG 2, GTG 71, TTG 65	Closed	CP003858; This study
S. intermedius	B196	1996214	1727328	86.5302	37.56	1815	717	39.5041	60	12	951.695	TAA 1118, TAG 355, TGA 342	ATG 1671, CTG 2, GTG 75, TTG 67	Closed	CP003857; This study
S. anginosus subsp. whileyi	CCUG39159	2294730	1.98678e+06	86.58	38.5	2146	676	31.5005	40	5	930	TAA 1327, TAG 410, TGA 409	ATG 1894, GTG 165, TTG 87	WGS 83 contigs	AICP01000001-AICP01000083
S. anginosus subsp. anginosus	SK1138	1958191	1.73026e+06	88.36	38.61	1852	650	35.0972	33	4	943	TAA 1185, TAG 335, TGA 332	ATG 1688, GTG 96, TTG 67	WGS 13 contigs	ALJO01000001-ALJO01000013
S. anginosus subsp. anginosus	SK52	1892386	1.67211e+06	88.36	38.65	1805	672	37.2299	31	3	921	TAA 1158, TAG 336, TGA 311	ATG 1600, GTG 128, TTG 77	WGS 109 contigs	NZ_AFIM01000001-NZ_AFIM01000109
S. anginosus subsp. anginosus	F0211	1993709	1.74709e+06	87.63	38.44	1844	661	35.846	31	3	956	TAA 1178, TAG 332, TGA 334	ATG 1683, GTG 97, TTG 62, ATA 2	WGS 63 contigs	NZ_AECT01000001-NZ_01000063
S. anginosus subsp. anginosus	62CV	1816149	1597386	87.9546	38.8	1751	676	38.6	61	3	912.27	TAA 1121, TAG 327, TGA 303	ATG 1577, GTG 89, TTG 68, ATA 7, ATC 2, ATT 6, CTG 2	WGS 18 contigs	ADME01000001-ADME01000018
S. anginosus subsp. anginosus	C1051	1911706	1626207	85.0657	38.97	1728	715	41.3773	58	12	940.66	TAA 1101, TAG 337, TGA 291	ATG1601, CTG 2, GTG 68, TTG 57	Closed	CP003860; This study
S. anginosus subsp. whileyi	C238	2233640	1861941	83.359	38.23	1970	725	36.802	58	12	945.148	TAA 1246, TAG 366, TGA 364	ATG 1816, CTG 3, GTG 85, TTG 66	Closed	CP003861; This study
		133383680	1.1416e+08	5649.19	2545.67	128235			3884	864	58916.8
	Average Streptococcus	2.02096e+06	1.7297e+06	85.5938	38.5708	1942.95			58.8485	13.0909	892.678
