# Supplementary material for: Phylogenetic relationship and virulence inference of Streptococcus Anginosus Group: curated annotation and whole-genome comparative analysis support distinct species designation
Source: BMC Genomics. 2013 Dec 17;14:895. doi: 10.1186/1471-2164-14-895 (PMC3897883; doi:10.1186/1471-2164-14-895)
Supplement: Additional file 8: Table S5 — Virulence genes used in virulence database to query SAG for potential virulence genes. [file 1471-2164-14-895-S8.xls]

## Sheet: Sheet1
Additional File 8, Table S5: Virulence genes used in virulence database to query SAG for potential virulence genes
Database reference	Gene name	Organism	Strain	Virulence gene description
gi|153598	AAA26868	S. pyogenes	CS101	M-protein (emm49)
gi|153700	AAA26920	S. pyogenes	D471	M-protein (emm6)
gi|153809	AAA26974	S. dysgalactiae subsp equisimilis	H46A	streptokinase
gi|944845	AAA85219	S. pyogenes	M22	serum opacity factor
gi|1196920	AAA88572	S. pyogenes	CS24	M-protein (emm12)
gi|215054	AAA98102	S. pyogenes bacteriophage	H4489A	hyaluronidase
gi|1163111	AAC44392	S. pneumoniae	S6	neuraminidase B
gi|1163112	AAC44393	S. pneumoniae	S6	neuraminidase B
gi|1163113	AAC44394	S. pneumoniae	S6	neuraminidase B
gi|1163114	AAC44395	S. pneumoniae	S6	neuraminidase B
gi|1163116	AAC44397	S. pneumoniae	S6	neuraminidase B
gi|195562190	ACG50170	S. pyogenes	DT7	streptokinase gene
gi|4886773	acpC	S. agalactiae	AC475	S. agalactiae hemolysin operon
gi|253559385	ACT32357	S. pyogenes	IB7	streptococcal invasion locus (sil)
gi|1881548	aliA	S. pneumoniae	type 19F	capsular polysaccharide biosynthesis operon
VFG1331	bca	S. agalactiae	A909	C protein alpha-antigen
gi|253559384	blpM	S. pyogenes	IB7	streptococcal invasion locus (sil)
gi|587551	CAA51471	S. pneumoniae	R36A	S.pneumoniae nanA gene.
gi|587552	CAA51472	S. pneumoniae	R36A	S.pneumoniae nanA gene.
gi|1914870	CAB04756	S. pneumoniae	B6	S.pneumoniae pcpA gene and open reading frames.
gi|1914871	CAB04757	S. pneumoniae	B6	S.pneumoniae pcpA gene and open reading frames.
gi|1914874	CAB04759	S. pneumoniae	R6	S.pneumoniae pcpB and pcpC genes.
VFG1795	cba	S. agalactiae	FM027022	c protein beta antigen
VFG1357	cbpA	S. pneumoniae	TIGR4	choline binding protein A
VFG1355	cbpD	S. pneumoniae	TIGR4	choline binding protein D
VFG1354	cbpE	S. pneumoniae	TIGR4	choline binding protein E
VFG1353	cbpG	S. pneumoniae	TIGR4	choline binding protein G
VFG1333	cfb	S. agalactiae	2603V/R	CAMP factor
gi|23503478	cpa1	S. pyogenes	291	collagen binding protein
gi|485275	cps19fA	S. pneumoniae	type 19F	capsular polysaccharide biosynthesis operon
gi|485276	cps19fB	S. pneumoniae	type 19F	capsular polysaccharide biosynthesis operon
gi|485277	cps19fC	S. pneumoniae	type 19F	capsular polysaccharide biosynthesis operon
gi|485278	cps19fD	S. pneumoniae	type 19F	capsular polysaccharide biosynthesis operon
gi|485279	cps19fE	S. pneumoniae	type 19F	capsular polysaccharide biosynthesis operon
gi|485280	cps19fF	S. pneumoniae	type 19F	capsular polysaccharide biosynthesis operon
gi|1881539	cps19fG	S. pneumoniae	type 19F	capsular polysaccharide biosynthesis operon
gi|1881540	cps19fH	S. pneumoniae	type 19F	capsular polysaccharide biosynthesis operon
gi|1881541	cps19fI	S. pneumoniae	type 19F	capsular polysaccharide biosynthesis operon
gi|1881542	cps19fJ	S. pneumoniae	type 19F	capsular polysaccharide biosynthesis operon
gi|1881543	cps19fK	S. pneumoniae	type 19F	capsular polysaccharide biosynthesis operon
gi|1881544	cps19fL	S. pneumoniae	type 19F	capsular polysaccharide biosynthesis operon
gi|1881545	cps19fM	S. pneumoniae	type 19F	capsular polysaccharide biosynthesis operon
gi|1881546	cps19fN	S. pneumoniae	type 19F	capsular polysaccharide biosynthesis operon
gi|1881547	cps19fO	S. pneumoniae	type 19F	capsular polysaccharide biosynthesis operon
VFG1365	cps4A	S. pneumoniae	TIGR4	capsular polysaccharide biosynthesis protein
VFG1366	cps4B	S. pneumoniae	TIGR4	capsular polysaccharide biosynthesis protein
VFG1367	cps4C	S. pneumoniae	TIGR4	capsular polysaccharide biosynthesis protein
VFG1368	cps4D	S. pneumoniae	TIGR4	capsular polysaccharide biosynthesis protein
VFG1369	cps4E	S. pneumoniae	TIGR4	capsular polysaccharide biosynthesis protein
VFG1370	cps4F	S. pneumoniae	TIGR4	capsular polysaccharide biosynthesis protein
VFG1371	cps4G	S. pneumoniae	TIGR4	capsular polysaccharide biosynthesis protein
VFG1372	cps4H	S. pneumoniae	TIGR4	capsular polysaccharide biosynthesis protein
VFG1373	cps4I	S. pneumoniae	TIGR4	UDP-N-acetylglucosamine-2-epimerase
VFG1374	cps4J	S. pneumoniae	TIGR4	capsular polysaccharide biosynthesis protein
VFG1375	cps4K	S. pneumoniae	TIGR4	capsular polysaccharide biosynthesis protein
VFG1376	cps4L	S. pneumoniae	TIGR4	UDP-N-acetylglucosamine 2-epimerase
VFG1352	cpsA	S. agalactiae	2603V/R	capsular polysaccharide biosynthesis protein
VFG1351	cpsB	S. agalactiae	2603V/R	capsular polysaccharide biosynthesis protein
VFG1350	cpsC	S. agalactiae	2603V/R	cpsC protein
VFG1349	cpsD	S. agalactiae	2603V/R	cpsD protein
VFG1348	cpsE	S. agalactiae	2603V/R	glycosyl transferase
VFG1347	cpsF	S. agalactiae	2603V/R	polysaccharide biosynthesis protein
VFG1346	cpsG	S. agalactiae	2603V/R	glycosyl transferase
VFG1345	cpsH	S. agalactiae	2603V/R	polysaccharide biosynthesis protein
VFG1341	cpsJ	S. agalactiae	2603V/R	glycosyl transferase
VFG1340	cpsK	S. agalactiae	2603V/R	polysaccharide biosynthesis protein
VFG1339	cpsL	S. agalactiae	2603V/R	polysaccharide biosynthesis protein
VFG1344	cpsM	S. agalactiae	2603V/R	polysaccharide biosynthesis protein
VFG1343	cpsN	S. agalactiae	2603V/R	glycosyl transferase
VFG1342	cpsO	S. agalactiae	2603V/R	glycosyl transferase
gi|6002654	csrR	S. pyogenes	MGAS166	response regulator
gi|7259792	csrS	S. pyogenes	MGAS166	response regulator
gi|4886775	cylA	S. agalactiae	AC475	S. agalactiae hemolysin operon
gi|4886776	cylB	S. agalactiae	AC475	S. agalactiae hemolysin operon
gi|4886771	cylD	S. agalactiae	AC475	S. agalactiae hemolysin operon
VFG1332	cylE	S. agalactiae	2603V/R	cylE protein
gi|9588694	cylF	S. agalactiae	AC475	S. agalactiae hemolysin operon
gi|4886772	cylG	S. agalactiae	AC475	S. agalactiae hemolysin operon
gi|9588695	cylI	S. agalactiae	AC475	S. agalactiae hemolysin operon
gi|4886770	cylX	S. agalactiae	AC475	S. agalactiae hemolysin operon
gi|4886774	cylZ	S. agalactiae	AC475	S. agalactiae hemolysin operon
gi|37595222	emm	S. pyogenes	NS116	M-protein (emm28)
VFG0968	emm1	S. pyogenes	SF370	M-protein (emm1)
gi|840900	emm11	S. pyogenes	71-684	M-protein (emm11)
gi|153544	emm12	S. pyogenes	CS24	M-protein (emm12)
VFG0955	emm18	S. pyogenes	MGAS8232	M-protein (emm18)
VFG0950	emm3	S. pyogenes	MGAS315	M-protein (emm3)
gi|16151617	eno	S. pneumoniae	ATCC11733	alpha-enolase
VFG0959	fbp	S. pyogenes	SF370	fibronectin-binding protein
VFG1796	fbsA	S. agalactiae	6313	fibrinogen receptor FbsA
gi|311760	fcrA	S. pyogenes	M49	immunoglobulin-binding protein
gi|32812823	gapdh	S. pneumoniae	ATCC11733	glyceraldehyde 3-phosphate dehydrogenase
VFG0960	grab	S. pyogenes	SF370	protein G-related alpha 2M-binding protein
gi|86261876	gspB	S. gordonii	72-40	S. gordonii gspB gene for GspB homologue, partial cds.
VFG0962	hasA	S. pyogenes	SF370	hyaluronate synthase
VFG0963	hasB	S. pyogenes	SF370	UDP-glucose 6-dehydrogenase
VFG0964	hasC	S. pyogenes	SF370	UDP-glucose pyrophosphorylase
gi|8885520	hsa	S. gordonii	DL1	streptococcal hemagglutinin
VFG1364	hyl	S. pneumoniae	TIGR4	hyaluronidase
gi|6851375	hylA	S. pyogenes	10403	hyaluronate lyase
VFG1334	hylB	S. agalactiae	2603V/R	hyaluronidase
gi|215053	hylP	S. pyogenes bacteriophage	H4489A	hyaluronidase
VFG0965	hylP1	S. pyogenes	SF370	hyaluronidase, phage associated
VFG0966	hylP2	S. pyogenes	SF370	hyaluronidase phage associated
VFG0967	hylP3	S. pyogenes	SF370	hyaluronidase phage associated
VFG1362	iga	S. pneumoniae	TIGR4	immunoglobulin A1 protease
gi|209559600	inlA	S. pyogenes	NZ131	internalin
VFG1330	lmb	S. agalactiae	2603V/R	laminin-binding surface protein
VFG1358	lytA	S. pneumoniae	TIGR4	autolysin
VFG1356	LytB	S. pneumoniae	TIGR4	endo-beta-N-acetylglucosaminidase
gi|13345015	lytB	S. pneumoniae	N4	endo-beta-N-acetylglucosaminidase
VFG1377	LytC	S. pneumoniae	R6	1,4-beta-N-acetylmuramidase
VFG0969	mf	S. pyogenes	SF370	mitogenic factor
VFG0970	mf2	S. pyogenes	SF370	putative Dnase
VFG0971	mf3	S. pyogenes	SF370	putative deoxyribonuclease
VFG1378	nanA	S. pneumoniae	R6	Sialidase A precursor
VFG1360	nanB	S. pneumoniae	TIGR4	neuraminidase B
gi|12656367	ndoS	S. pyogenes	40/58	secreted endoglycosidase
VFG1335	neuA	S. agalactiae	2603V/R	CMP-N-acetylneuraminic acid synthetase
VFG1338	neuB	S. agalactiae	2603V/R	N-acetyl neuramic acid synthetase
VFG1337	neuC	S. agalactiae	2603V/R	UDP-N-acetylglucosamine-2-epimerase
VFG1336	neuD	S. agalactiae	2603V/R	neuD protein
gi|6635479	nga	S. pyogenes	CS190	nicotine adenine dinucleotide glycohydrolase
VFG1329	pavA	S. agalactiae	2603V/R	adherence and virulence protein A
gi|257348146	pavB	S. pneumoniae	TIGR4	surface adhesion
gi|1914872	pcpA	S. pneumoniae	B6	S.pneumoniae pcpA gene and open reading frames.
gi|1914875	pcpC	S. pneumoniae	R6	S.pneumoniae pcpB and pcpC genes.
VFG1363	ply	S. pneumoniae	TIGR4	pneumolysin
gi|425480	prtF	S. pyogenes	JRS75	fibronectin-binding protein
VFG1359	psaA	S. pneumoniae	TIGR4	manganese-binding adhesion liprotein
VFG1361	pspA	S. pneumoniae	TIGR4	pneumococcal surface protein A
gi|4097980	pspC	S. pneumoniae	EF6796	surface protein C
gi|301802467	psrP	S. pyogenes	INV200	surface exposed glycoprotein
gi|22797659	pulA	S. pyogenes	NZ131	pullulanase
gi|154432977	rlrA	S. pneumoniae	9V	RlrA pilus operon
gi|154432978	rrgA	S. pneumoniae	9V	RlrA pilus operon
gi|154432979	rrgB	S. pneumoniae	9V	RlrA pilus operon
gi|154432980	rrgC	S. pneumoniae	9V	RlrA pilus operon
VFG0977	sagA	S. pyogenes	SF370	streptolysin S associated protein
gi|3283389	sagB	S. pyogenes	NZ131	Streptokinase S operon
gi|8825620	sagC	S. pyogenes	NZ131	Streptokinase S operon
gi|209559120	SagD	S. pyogenes	NZ131	Streptolysin S biosynthesis protein
gi|209559121	SagE	S. pyogenes	NZ131	Streptolysin S self-immunity protein
gi|209559122	SagF	S. pyogenes	NZ131	Streptolysin S biosynthesis protein
gi|209559123	SagG	S. pyogenes	NZ131	Streptolysin S export ATP-binding protein
gi|209559124	SagH	S. pyogenes	NZ131	Streptolysin S export transmembrane protein
gi|209559125	SagI	S. pyogenes	NZ131	Streptolysin S export transmembrane protein
gi|11245967	salA	S. salivarius	20P3	salivaricin A
gi|11245960	salB	S. salivarius	20P3	salivaricin A
gi|11245961	salC	S. salivarius	20P3	salivaricin A
gi|11245965	salK	S. salivarius	20P3	salivaricin A
gi|11245966	salR	S. salivarius	20P3	salivaricin A
gi|11245962	salT	S. salivarius	20P3	salivaricin A
gi|11245963	salX	S. salivarius	20P3	salivaricin A
gi|11245964	salY	S. salivarius	20P3	salivaricin A
VFG0974	scpA	S. pyogenes	SF370	C5a peptidase precursor
VFG1797	scpB	S. agalactiae	NEM316	streptococcal C5a peptidase
gi|75993664	scpC	S. pyogenes	JS95	chemokine protease C
VFG0956	sda	S. pyogenes	MGAS8232	streptodornase
gi|41612671	sda1	S. pyogenes	M1T1	extracellular streptodornase D
gi|39725396	sfbI	S. pyogenes	NS534	fibronectin-binding protein I
VFG0972	sic	S. pyogenes	SF370	inhibitor of complement-mediated lysis
gi|253559378	silA	S. pyogenes	IB7	streptococcal invasion locus (sil)
gi|253559379	silB	S. pyogenes	IB7	streptococcal invasion locus (sil)
gi|253559381	silC	S. pyogenes	IB7	streptococcal invasion locus (sil)
gi|253559380	silCR	S. pyogenes	IB7	streptococcal invasion locus (sil)
gi|253559382	silD	S. pyogenes	IB7	streptococcal invasion locus (sil)
gi|253559383	silE	S. pyogenes	IB7	streptococcal invasion locus (sil)
VFG0975	ska	S. pyogenes	SF370	streptokinase A precursor
VFG0976	slo	S. pyogenes	SF370	streptolysin O precursor
VFG0981	smeZ	S. pyogenes	SF370	mitogenic exotoxin Z
VFG0951	speA	S. pyogenes	MGAS315	exotoxin type A precursor
VFG0973	speB	S. pyogenes	SF370	pyrogenic exotoxin B
VFG0978	speC	S. pyogenes	SF370	pyrogenic exotoxin C precursor, phage associated
VFG0979	speG	S. pyogenes	SF370	exotoxin G precursor
VFG0982	speH	S. pyogenes	SF370	streptococcal exotoxin H precursor
VFG0952	speI	S. pyogenes	SF370	streptococcal exotoxin I
VFG0980	speJ	S. pyogenes	SF370	putative exotoxin
VFG0953	speK	S. pyogenes	MGAS315	streptococcal pyrogenic exotoxin
VFG0957	speL	S. pyogenes	MGAS8232	putative exotoxin precursor
VFG0958	speM	S. pyogenes	MGAS8232	putative exotoxin precursor
gi|1161270	spxB	S. pneumoniae	S6	pyruvate oxidase
VFG0961	SPy0861	S. pyogenes	SF370	Mac-1 like protein
VFG0949	SpyM3_0098	S. pyogenes	MGAS315	fibronectin-binding protein
VFG0948	SpyM3_0104	S. pyogenes	MGAS315	fibronectin-binding protein
gi|154432981	srtB	S. pneumoniae	9V	RlrA pilus operon
gi|154432982	srtC	S. pneumoniae	9V	RlrA pilus operon
gi|154432983	srtD	S. pneumoniae	9V	RlrA pilus operon
VFG0954	ssa	S. pyogenes	MGAS315	streptococcal superantigen SSA
