# Supplementary material for: Phylogenetic relationship and virulence inference of Streptococcus Anginosus Group: curated annotation and whole-genome comparative analysis support distinct species designation
Source: BMC Genomics. 2013 Dec 17;14:895. doi: 10.1186/1471-2164-14-895 (PMC3897883; doi:10.1186/1471-2164-14-895)
Supplement: Additional file 14: Table S11 — Spacer regions within SAG CRISPRs. [file 1471-2164-14-895-S14.xlsx]

## Sheet: Sheet2
Additional File 14, Table S11: Spacer regions within SAG CRISPRs
Organism	Strain	CRISPR Name	Spacer	Spacer Length	Spacer Sequence	Closest hit >80% NT identity	Type of hit	Accession #	Coverage	NT identity
S. intermedius	B196	Sint196-1	1	30	TACGCCGTTATCAACTTGTAATGCTCCGCC
S. intermedius	B196	Sint196-1	2	30	TTTGTTTGTTTGCTAACTCGATAGGTGTTG
S. intermedius	B196	Sint196-1	3	30	TGTTACAACCTCTTAAATATATACCAGTTA
S. intermedius	B196	Sint196-1	4	29	TAGATAAAAAAATCATTACAAGTGACTAT	Serratia marcescens	Chromosome	CP003942	23/29	23/23
S. intermedius	B196	Sint196-1	5	30	CAAAATTATTACATTAAAACCCAAGGAAAA	Streptococcus phage	Phage C1	AY212251	26/30	26/28
S. intermedius	B196	Sint196-1	6	30	GGTAATCCTTACGATGATATTATAAACATG
S. intermedius	B196	Sint196-1	7	30	TGTTAGGAAAATCAAAAACGACATCAACAG
S. intermedius	B196	Sint196-1	8	30	TGCATAATAATAAAGAATTTATACAATACC
S. intermedius	B196	Sint196-1	9	30	TTTCGGTCATCGTACCACGGTTCGTAAGTT
S. intermedius	B196	Sint196-1	10	30	CACGGATGATTATATTGTAATCGGTTTAGG
S. intermedius	B196	Sint196-1	11	30	ATGTACTACTTTATTCAAGCGTTGATTTTA
S. intermedius	B196	Sint196-1	12	30	ACTTCCTTATTCAAGGAAAATGGACACACT
S. intermedius	B196	Sint196-1	13	30	AAAACGTCAAAAAAAGTCTGATTAATTGGT
S. intermedius	B196	Sint196-1	14	30	GCTGGTCAAAACGTGCCATTAAAGAATGGC	Streptococcus phage	Phage PH10	FN391954	20/30	26/28
S. intermedius	B196	Sint196-1	15	30	TACTAAGGACAGACATTCCATATGCTACAA
S. intermedius	B196	Sint196-1	16	30	TCGGACAGCCTTTGACCTTTACTATCGATC
S. intermedius	B196	Sint196-1	17	30	TGGTCTAGGGAACACCCAAATTATAAACCT
S. intermedius	B196	Sint196-1	18	30	ATGATTTTTACACTGGCATTCGCAGAATTG
S. intermedius	B196	Sint196-1	19	30	AATACTGGTTCGACAAGAACTCAAATTCGA
S. anginosus	62_CV	Sang62-1	1	30	AAGAGCGATTAGATTGCGCTTCTACATTTG
S. anginosus	62_CV	Sang62-1	2	30	TATTCGTGGTCTTCGTTATAAACGCTGTAC
S. anginosus	62_CV	Sang62-1	3	29	CTTGTGTATTAACCCAAGCACCAGCAAAT
S. anginosus	62_CV	Sang62-1	4	30	ACAAAGATGAACATGAAAAAGAAACTAAAA
S. anginosus	C1051	Sang1051-1	1	30	AAATTGATAGGGTAGTCGATCCAGATACAC
S. anginosus	C1051	Sang1051-1	2	31	TGAAATCCAATGCAAAACCCTCCTCAAAATA
S. anginosus	C1051	Sang1051-1	3	30	CTTACAGCTTGCGCATTGGCAATGCAATAG	Streptococcus phage	Phage 11865	FR671409	20/30	20/20
S. anginosus	C1051	Sang1051-1	4	30	TGGAACAATTTAGACAAATCAATGTCGTTG
S. anginosus	C1051	Sang1051-1	5	30	AGAGGAACTCTTTATATTGAGTCCGCAGGT
S. anginosus	C1051	Sang1051-1	6	30	AAGCTAGCGACAAGCTAACTATGAGTTCAC
S. anginosus	C1051	Sang1051-1	7	30	CTTATAGCAGCTGCTAAAAACATAATCACA
S. anginosus	C1051	Sang1051-1	8	30	CTGTGCTTACTTTTTCGACAGTTCTGAGGT
S. anginosus	C1051	Sang1051-1	9	30	CCAATAACAAATAACAAATTACCTAGAAAT
S. anginosus	C1051	Sang1051-1	10	30	TATGAATACGAAAAATACTATACAGGGGTT
S. anginosus	C1051	Sang1051-1	11	30	CGTTGATTTTGGACAGAATAACCCTGTCTG
S. anginosus	C1051	Sang1051-1	12	30	AGAGCAGAAATTGATGACGAGTATCTAACT
S. anginosus	C1051	Sang1051-1	13	30	GCATGACTAGGCCAAAGCGCTATCCATATT
S. anginosus	C1051	Sang1051-1	14	30	ACCGCAAAAGGACACAAAGAAATACCAAAG
S. anginosus	C1051	Sang1051-1	15	30	TTTCAAAGGTATATATATCAGACTGCTCAG
S. anginosus	C1051	Sang1051-1	16	30	TTTTTTTGTAAAATAGCTTTTGAATGCTAG	Clostridium saccharolyticum	Chromosome	CP002109	24/30	23/24
S. anginosus	C1051	Sang1051-1	17	30	AAAACTCTTTCAATCGTTCTGTAAACAAAT	Clostridium saccharolyticum	Chromosome	CP002109	25/30	24/25
S. anginosus	C1051	Sang1051-1	18	30	AAACATTATAAATATTGTTATAATTAACTT
S. anginosus	C1051	Sang1051-1	19	30	TTTATTTTGAAACAAAAACAAAAGAAGAAG	Catharanthus roseus phytoplasma AY1	IS element	AY497459	21/30	21/21
S. anginosus	C1051	Sang1051-1	20	30	TTGCCAACGAACTTAAAGAACAGTTAAACA
S. anginosus	C1051	Sang1051-1	21	30	TATGAAAGATAAAATAGAAATAGCAAAACA
S. anginosus	C1051	Sang1051-1	22	30	CATAAACTTGTCCAGCCCTTTTACTGAATA
S. anginosus	C1051	Sang1051-1	23	30	CAGAAGCTACTCTAAAAGATGATACCGAAG
S. anginosus	C1051	Sang1051-1	24	30	AAATCGGGTGTGGCTGTTGGCTAACCATGA
S. anginosus	C1051	Sang1051-1	25	30	GGAGGTGTTGGGATAATGGGTGTTGATGCA
S. anginosus	C1051	Sang1051-1	26	30	ATAGTTAATGGTAAAAATTCCATATAACGA
S. anginosus	C1051	Sang1051-1	27	30	GAAAGTTACAGCAAATACTTTTGGAAATAA
S. anginosus	C1051	Sang1051-1	28	30	GAGGTGTTGGGATAATGGGTGTGGATACAG
S. anginosus	C1051	Sang1051-1	29	30	TTTTACATTTCTATAACAAATCGCGGTGAT
S. anginosus	C1051	Sang1051_2	1	35	CCCTGACCGTCATCACGACCGTCGATTTATCTTTG	S. sanguinis SK36	Chromosome	CP000387	31/35	31/31
S. anginosus	C1051	Sang1051_2	2	39	AGAGGTTATGTATGGACCAACAAACAACAAATCAACAAA	S. intermedius JTH08	Chromosome	AP010969	39/39	38/39
S. anginosus	C1051	Sang1051_2	3	34	CAGGACACGGATTTGATTGAATTGCGGCGAAACA	S. intermedius JTH08	Chromosome	AP010969	25/34	24/25
S. anginosus	C1051	Sang1051_2	4	33	CCGCTGAAAGTTTGCGAAGCGAATATGTGATCG
S. anginosus	C1051	Sang1051_2	5	37	CTTTTCCGAGAGCGTTAACTTTGCACTTATCCAAATC
S. anginosus	C1051	Sang1051_2	6	34	GCGACATCGTTGGTATGCTTGGTGATGTCCTTAT	S. sanguinis SK36	Chromosome	CP000387	29/34	29/32
S. anginosus	C1051	Sang1051_2	7	35	TGAGTGGACTCTAATACGTTGATAAATCAACTTTT	S. gallolyticus UCN34	Chromosome	FN597254	32/35	32/35
S. anginosus	C1051	Sang1051_2	8	34	CTACTATTGGATACTTCACATCAGGGTCTGCTTT
S. anginosus	C1051	Sang1051_2	9	34	CCATTATCTATCACTATAATCTCCAAGTCATCAT	S. salivarius JIM8777	Chromosome	FR873482	32/34	32/34
S. anginosus	C1051	Sang1051_2	10	36	TTTGTAATTTTTTGAGTATGCGTACCAATCTCATAA	S. intermedius JTH08	Chromosome	AP010969	33/36	33/36
S. anginosus	C1051	Sang1051_2	11	33	TAGACCCGTATAAGCCACGTTCTGATTCATCTT
S. anginosus	C1051	Sang1051_2	12	32	TGTGGTGTGGTGTGTGTGTGTGTGTGTGTGTG
S. anginosus	C1051	Sang1051_2	13	35	TTTATTTCTATAATCACATGCTTCAATAAATTTAT
S. anginosus	C1051	Sang1051_2	14	35	TAAGATTTTTCGTTCTTTATATTGTTCGGCACAAT
S. anginosus	C1051	Sang1051_2	15	37	AAAAATGCTACTACCATAAGTTCCTCCTATAAGTCAA
S. anginosus	C1051	Sang1051_2	16	35	TCAACTTTCCCACCTGGCTGAATCCAACCTTTAAA	S. intermedius JTH08	Chromosome	AP010969	33/35	33/35
S. anginosus	C1051	Sang1051_2	17	36	ACAGGAAAGGCGATGTAGAAAGGCCAACCGACAACA
S. anginosus	C1051	Sang1051_2	18	35	TTCTAGAGCTCTCTGTTTAGCCTGTACGTTTGCAT
S. anginosus	C1051	Sang1051_2	19	34	TGTTTTAGGTGTATTCTTACGACCATAACCATTA
S. anginosus	C1051	Sang1051_2	20	32	ACAATTAGTAGAACATCTTGTAAACTGTTTTC
S. anginosus	C1051	Sang1051_2	21	36	TCTCTTTACCTTGCAACTTACGGACTTTAATATCCG
S. anginosus	C1051	Sang1051_3	1	28	AATAGCTTTAGGTAACTGTCTCATGATG	B. subtillus subsp. subtilis BSP1	Chromosome	CP003695	22/28	21/22
S. anginosus	C1051	Sang1051_3	2	28	TGGTATTTGTCGTATACAACTTTATTTT
S. anginosus	C1051	Sang1051_3	3	28	CTTTAGCAAGTTGCTTGCGTTCAGAACG
S. constellatus subsp. constellatus	SK53	SconSK53-1	1	30	ATGAAACATCACTAGCATCTGGCGGTACAA
S. constellatus subsp. constellatus	SK53	SconSK53-1	2	30	TGGTGGTAAAGGAAAATCTTCATCTTTTCG	Streptococcus gallolyticus ATCC43143	Chromosome	AP012053	25/30	24/25
S. constellatus subsp. constellatus	SK53	SconSK53-1	3	30	CGTCCTGTGCAACTCTATGCTCTTAACTGA
S. constellatus subsp. constellatus	SK53	SconSK53-1	4	30	ATTTATCGTTATCGGTATGATAGCAGGCTA
S. constellatus subsp. constellatus	SK53	SconSK53-1	5	30	AAAGCTCCAGCAATGATTGTCTTTCACGCT	Streptococcus pyogenes MGAS8232	Phage	AE009949	28/30	2830
S. constellatus subsp. constellatus	SK53	SconSK53-1	6	30	CTTACGTAGACGGTATTTCTTCGCATTTAT
S. constellatus subsp. constellatus	SK53	SconSK53-1	7	30	TTCAGTAAATGAAGATTCTATAAAATCTTC
S. constellatus subsp. constellatus	SK53	SconSK53-1	8	30	TGGTGATGGCTCTGGAGCTAAGTCACGCTT	Streptococcus suis ST1	Phage	CP002651	26/30	24/26
S. constellatus subsp. constellatus	SK53	SconSK53-1	9	30	AACATTGCAAGAAATCTTAAAAGAGATGAC
S. constellatus subsp. constellatus	SK53	SconSK53-1	10	30	GGTTGGATGTGGACTTGGTCAATGGACTGG
S. constellatus subsp. constellatus	SK53	SconSK53-1	11	30	AGCAAGTCTTGCCAACCATTGGCTACCCTA
S. constellatus subsp. constellatus	SK53	SconSK53-1	12	30	TAAAACGAAACCATGCAAATATCCTTATTC
S. constellatus subsp. constellatus	SK53	SconSK53-1	13	30	TTCATGTTGATAATTACTTCGACGATGTTT
S. constellatus subsp. constellatus	SK53	SconSK53-1	14	30	TGCTCTATATCTTGAGCAAGCCGGATGACT
S. constellatus subsp. constellatus	SK53	SconSK53-1	15	30	CTTTGATTACATTTTGAAGGCGCAAAATAA
S. constellatus subsp. constellatus	SK53	SconSK53-1	16	30	AAATGTAATATCGCTACTACAAATGACTGT
S. constellatus subsp. constellatus	SK53	SconSK53-2	1	33	CGGATCGCCTAGCTCATAAACTCCCGCTGCTGA
S. constellatus subsp. constellatus	SK53	SconSK53-2	2	35	TGAAATAATAAAATAAATATCTTGTTTTTTCAAAG
S. constellatus subsp. constellatus	SK53	SconSK53-2	3	35	AAAATTTGCGAAAATGCTTGCCTTTATCGGCGAAG
S. constellatus subsp. constellatus	SK53	SconSK53-2	4	36	ATTAAAAATATCTATTTTTTGTAACGTTGGATTTTT
S. constellatus subsp. constellatus	SK53	SconSK53-2	5	34	ATCTTGATTGGATATTAAATTTAAAGACCGATTT
S. constellatus subsp. constellatus	SK53	SconSK53-2	6	34	AATAAAAGTTTTGGAAAAACTATCTTTAAATTTA
S. constellatus subsp. constellatus	SK53	SconSK53-2	7	34	TATTTCCAAACTCTGTTATTTTACTAAAAAATGT
S. constellatus subsp. constellatus	SK53	SconSK53-2	8	34	AGACCTGTATAGCTCGTTTGAAATGATGTATTTC
S. constellatus subsp. constellatus	SK53	SconSK53-2	9	34	TTCGACATTTAATCACTCCCCGTAAATAGCAACA
S. constellatus subsp. constellatus	SK53	SconSK53-2	10	34	ATAAAGCTAGTGTGTACGATGTGATTGAGTTATT
S. constellatus subsp. constellatus	SK53	SconSK53-2	11	34	AGACAAGAGGAGCCTTAAACAATGCGCATGATGT
S. constellatus subsp. constellatus	SK53	SconSK53-2	12	33	TACAAACAAAAATTAAAGAAAACAGTCTACACA
S. constellatus subsp. constellatus	SK53	SconSK53-2	13	34	ACTCATGGATTGGGATAGCGACAACGTGATTACA
S. constellatus subsp. constellatus	SK53	SconSK53-2	14	34	ATCGATAAAACGTTTTTGCCAATCTTCCATTTTT	Lactobacillus gasseri ATCC 33323	Chromosome	CP000413	25/34	24/25
S. constellatus subsp. constellatus	SK53	SconSK53-2	15	33	CAAAATGCTTGTGAGTGCACCTTGCATCAATTT	Streptococcus phage PH15	Phage	FM163528	27/33	26/27
S. constellatus subsp. constellatus	SK53	SconSK53-2	16	33	TCTAGCAAATATAGCCCATGGCAGTCTGACTTT
S. constellatus subsp. constellatus	SK53	SconSK53-2	17	34	ATGGACGAAAATGGCGACAAGTTACTAGCTAAGA
S. constellatus subsp. constellatus	SK53	SconSK53-2	18	35	GTTGCATAAAAGCTGTTATTACCTGTCAAATCCAG
S. constellatus subsp. constellatus	SK53	SconSK53-2	19	34	AGGAACGGCCACTCGACGTTGGCCCATTTTGACT
S. anginosus	SK52	SangSK52-1	1	30	ATTATTTAGGATCAAAGCGAAGGTTGCATT
S. anginosus	SK52	SangSK52-1	2	30	CAATCAGATTATTAAATTCCCCTAATTTGG
S. anginosus	SK52	SangSK52-1	3	30	TAAAGGAATGTTGAAAGAACCATTTTATAA
S. anginosus	SK52	SangSK52-1	4	31	AAGTCGGCAAGTGATGATGAGTTGCAAAGAA
S. anginosus	SK52	SangSK52-1	5	30	GAAACTGGTCGATTATTGGGTAGTCCCTTA
S. anginosus	SK52	SangSK52-1	6	30	CCCAATATTCGCTTTAAATTGTTCTGTCAT
S. anginosus	SK52	SangSK52-1	7	30	CTCCTGTTTTGCGCCCTTGGTTGCTGATAT
S. anginosus	SK52	SangSK52-1	8	30	AATTTTTAGCCCCCCCATTTCCTCGACAAT
S. anginosus	SK52	SangSK52-1	9	30	GTCCTAGCTCAAAATCTCTGAAACTCCTAT
S. anginosus	SK52	SangSK52-1	10	30	TAAAGGGGAACGTGTTGACGTTCGTGGTAT
S. anginosus	SK52	SangSK52-1	11	30	AATTTTTAGCCCCTCCATTTCCTCGACAAA
S. anginosus	SK52	SangSK52-1	12	30	AAAATAAGGTTTTGAATTTTCTTCTTCTTC
S. anginosus	SK52	SangSK52-1	13	30	TTGGCGGGCGCGTTTGTCAATCACTTAGAT
S. anginosus	SK52	SangSK52-1	14	30	ATTCTTCTTCAAAGCTCGACGAATGAGCTT
S. anginosus	SK52	SangSK52-1	15	30	TGCTATCTTTCTGCTATAATAAAAGCAGAA	Streptococcus phage 8140	Phage	FR671410	22/30	22/22
S. anginosus	SK52	SangSK52-1	16	30	TAATCAAAACATCCAGCAACCAAGGCGACA
S. anginosus	SK52	SangSK52-1	17	30	GCTTCTACTAATTGTTCATTCAAAGCGTCA
S. anginosus	SK52	SangSK52-1	18	30	TGATAAAGAAAGATAGGAGGTGAGTATCAT	Caldisericum exile AZM16c01	CRISPR	AP012051	20/30	20/20
S. anginosus	SK52	SangSK52-1	19	30	ACGGCGAGACCATGAGTGGTAAGTCTTATC
S. anginosus	SK52	SangSK52-1	20	30	ATTCCCGCGAGGAATATAAGTAATTCTCAA	Lactococcus lactis subsp. lactis IO-1	Phage	AP012281	20/30	20/20
S. anginosus	SK52	SangSK52-1	21	30	CTCAAAATGTGTCTTACCATACAGCGCAAT
S. anginosus	SK52	SangSK52-1	22	30	ACTAGCGTTAGAGCACGCACTACAGCATAT
S. anginosus	SK52	SangSK52-1	23	30	TATACTGTTTTAATCCTCACACTCAAAGTT	Streptococcus pseudopneumoniae IS7493	IS element	CP002925	19/30	19/19
S. anginosus	SK1138	SangSK1138-1	1	30	TTTTTCATCTGTACTTTCATCATTATTTTC	Bacteriophage PBS2	Phage	J04434	22/30	22/22
S. anginosus	SK1138	SangSK1138-1	2	30	GCGTTCTCGCTCGGTGATGAATCAAATGAC
S. anginosus	SK1138	SangSK1138-1	3	30	CTGATGATAAGCGTGAGTTCAAACGTATTA
S. anginosus	SK1138	SangSK1138-1	4	30	GAGATGTATAAGGGGCAAAAAAGGGGCAAA	Shigella sonnei 53G	Chromosome	HE616528	26/30	25/26
S. anginosus	SK1138	SangSK1138-1	5	30	GCGCTTGTGGACATTTTGAGCGTATAAGGC
S. anginosus	SK1138	SangSK1138-1	6	30	AATGCAGAAAGCCCAAAAGAAGAATAAGCT
S. anginosus	SK1138	SangSK1138-1	7	30	TTCTGACTGATACAGAAAGGGGGAAACACA
S. anginosus	SK1138	SangSK1138-1	8	30	GTGCAACACTGAACCACAATAAAAGCTGTA	Streptococcus gallolyticus UCN34	Phage	FN597254	24/30	23/24
S. anginosus	F0211	SangF0211-1	1	38	AAACTGCTTTCCAAAGAGCAAATTGCTCACGATTGTTT
S. anginosus	F0211	SangF0211-1	2	38	AAACATTCCCGTTTCCTAAACCGCTAAATAGTGAGTTT
S. anginosus	F0211	SangF0211-1	3	38	AAACAAACGAATTACCACCAATTTCTAGTTTTCTGTTT
S. anginosus	F0211	SangF0211-1	4	38	AAACATTGTGACACCGAAAGCAAATGCCGTCTATGTTT
S. anginosus	F0211	SangF0211-1	5	38	AAACTAGTTAGAAAAGGTTAACGTGTTATTGTTTGTTT
S. anginosus	F0211	SangF0211-1	6	38	AAACTAACAGCTGCAACCATCAAAGAAGATAAGCGTTT
S. anginosus	F0211	SangF0211-1	7	33	NNNNCACACACTTAATTAATTAAGTGTGTGNNN	Vibrio fluvialis Ind1	ICEVFLLnd1	GQ463144	26/33	26/26
S. anginosus	F0211	SangF0211-1	8	38	AAACATGAAATGTATTATGAATTTTATTGAGCATGTTT
S. anginosus	F0211	SangF0211-1	9	36	NNNNNCACACACTTAATTAATTAAGTGTGTGNNNNN	Vibrio fluvialis Ind1	ICEVFLLnd1	GQ463144	26/36	26/26
S. anginosus	F0211	SangF0211-1	10	38	AAACTCACGAAACAACCTGCAGACAAAATAGAAAGTTT
S. anginosus	F0211	SangF0211-1	11	35	NNNNCACACACTTAATTAATTAAGTGTGTGNNNNN	Vibrio fluvialis Ind1	ICEVFLLnd1	GQ463144	26/35	26/26
S. anginosus	F0211	SangF0211-1	12	38	AAACAGCACGACCGCATGGAACGACAACGGAAATGTTT
S. anginosus	F0211	SangF0211-1	13	37	NNNNNCACACACTTAATTAATTAAGTGTGTGNNNNNT	Vibrio fluvialis Ind1	ICEVFLLnd1	GQ463144	26/37	26/26
S. anginosus	F0211	SangF0211-1	14	38	AAACGACTGCGATTGAGATGCTTGTTCTAGCTGTGTTT
S. anginosus	F0211	SangF0211-1	15	38	AAACCACAAGGTAGCTTAAAACGTAGGCATTGGTGTTT
S. anginosus	F0211	SangF0211-1	16	38	AAACCTATTATCAATTTCCGAGAGCAGATAGCCTGTTT
S. anginosus	F0211	SangF0211-1	17	32	NNCACACACTTAATTAATTAAGTGTGTGNNNN	Vibrio fluvialis Ind1	ICEVFLLnd1	GQ463144	26/32	26/26
S. anginosus	F0211	SangF0211-1	18	38	AAACTAAACTGCTGTGATATTCAGTATCTTCGTTGTTT
S. anginosus	F0211	SangF0211-1	19	35	NNNNCACACACTTAATTAATTAAGTGTGTGNNNNN	Vibrio fluvialis Ind1	ICEVFLLnd1	GQ463144	26/35	26/26
S. anginosus	F0211	SangF0211-1	20	38	AAACATCTTATTTGCTAGATTCCATTTACTACCTGTTT	Streptococcus intermedius JTH08	Chromosome	AP010969	28/38	28/31
S. anginosus	F0211	SangF0211-1	21	38	AAACATAAGCGATTGAATCGATTCTCTTAATTTAGTTT
S. anginosus	F0211	SangF0211-1	22	38	AAACAATACTCGGTTTGCGCGTGGGGAATACATAGTTT
S. anginosus	F0211	SangF0211-1	23	38	AAACTGCCGGCCAACTTTACAAATACAGTTAATGGTTT
S. anginosus	F0211	SangF0211-2	1	38	AAACATGACATACTACATTTCAGACTGTTATCTGGTTT
S. anginosus	F0211	SangF0211-2	2	35	NNNNNCACACACTTAATTAATTAAGTGTGTGNNNN	Vibrio fluvialis Ind1	ICEVFLLnd1	GQ463144	26/35	26/26
S. anginosus	F0211	SangF0211-2	3	38	AAACTGTTACTGGAATGAGACTAGGCGAAAGCCTGTTT
S. anginosus	F0211	SangF0211-2	4	33	NNCACACACTTAATTAATTAAGTGTGTGNNNNN	Vibrio fluvialis Ind1	ICEVFLLnd1	GQ463144	26/33	26/26
S. anginosus	F0211	SangF0211-2	5	38	AAACAGGTAGTGGAGATAAGTTTACTGTATCTAAGTTT
S. anginosus	F0211	SangF0211-2	6	35	NNNNNCACACACTTAATTAATTAAGTGTGTGNNNN
S. anginosus	F0211	SangF0211-2	7	38	AAACAAGATAAAGAACTAAAAAAAGCTATGAATTGTTT
S. anginosus	F0211	SangF0211-2	8	38	AAACATGATAAAAAACGTAGTCGATTTAAAGATTGTTT
S. anginosus	F0211	SangF0211-2	9	38	AAACTTACACGAATATCTACAGATGGCGTTTTTAGTTT
S. anginosus	F0211	SangF0211-2	10	38	AAACTATCCAGATGGTACGACTGTAGAATTTAGCGTTT
S. anginosus	F0211	SangF0211-2	11	38	AAACCGCGCTTTTTTGATATAATCATCTCAAAGGGTTT	Streptococcus pyogenes PhiNIH1	Phage	AY050245	20/38	20/20
S. anginosus	F0211	SangF0211-2	12	37	ANNNNNCACACACTTAATTAATTAAGTGTGTGNNNNN	Vibrio fluvialis Ind1	ICEVFLLnd1	GQ463144	26/37	26/26
S. anginosus	F0211	SangF0211-2	13	38	AAACTCCGCGCTGTTCTAAGAATCGAATTTGTTTGTTT
S. anginosus	F0211	SangF0211-2	14	31	NCACACACTTAATTAATTAAGTGTGTGNNNN	Vibrio fluvialis Ind1	ICEVFLLnd1	GQ463144	26/31	26/26
S. anginosus	F0211	SangF0211-2	15	38	AAACTATAATAGTGTTGTGAAATTTATAACTAAAGTTT	Streptococcus intermedius JTH08	Chromosome	AP010969	29/38	28/29
S. anginosus	F0211	SangF0211-2	16	38	AAACCGTTCATTTAGTGTCATTGTCTGCCTCCAAGTTT
S. anginosus	F0211	SangF0211-2	17	37	NNNNNCACACACTTAATTAATTAAGTGTGTGNNNNNT	Vibrio fluvialis Ind1	ICEVFLLnd1	GQ463144	26/38	26/26
S. anginosus	F0211	SangF0211-2	18	38	AAACCCTCGCCTATCGCATTCTTGATTGAGTGTTGTTT
S. anginosus	F0211	SangF0211-2	19	38	AAACCTCAACTCAACTCTTCTATTCTGTCGTTGCGTTT
S. anginosus	F0211	SangF0211-2	20	38	AAACTGCTTTGGAAATCTTAGCAAAAATAGAAAGGTTT	Streptococcus phage V22	Phage	FR1406	24/38	23/24
S. anginosus	F0211	SangF0211-2	21	36	NNNNNCACACACTTAATTAATTAAGTGTGTGNNNNN	Vibrio fluvialis Ind1	ICEVFLLnd1	GQ463144	26/36	26/26
S. anginosus	F0211	SangF0211-2	22	38	AAACTTTACAGGCGGGTGTATTTAGTTATTATACGTTT
S. anginosus	F0211	SangF0211-2	23	37	AAACGTCACATTGGTCGATATTGGCGATTTGATGTTT
S. anginosus	F0211	SangF0211-2	24	36	NNNNNCACACACTTAATTAATTAAGTGTGTGNNNNN	Vibrio fluvialis Ind1	ICEVFLLnd1	GQ463144	26/37	26/26
S. anginosus	F0211	SangF0211-2	25	38	AAACCTTTTGTGCTTTAAGACACCACTCTGGACAGTTT	Bacteriophage EJ-1	Phage	AJ609634	30/38	29/30
S. anginosus	F0211	SangF0211-3	1	38	AAACAGCAATAGAACGAGACAATAAAGAATGTCTGTTT
S. anginosus	F0211	SangF0211-3	2	34	NNNNNCACACACTTAATTAATTAAGTGTGTGNNN	Vibrio fluvialis Ind1	ICEVFLLnd1	GQ463144	26/34	26/26
S. anginosus	F0211	SangF0211-3	3	38	AAACACAGAAATCTTACTAATCTCTTCTCGGATTGTTT
S. anginosus	F0211	SangF0211-3	4	38	AAACTGCCAATCCATCTGATGGAGAATCAGGAGAGTTT
S. anginosus	F0211	SangF0211-3	5	38	AAACTGTACCTTGTCCCAGCAACCGAAGAAGACAGTTT	Streptococcus phage Cp-1	Phage	Z47794	28/38	26/28
S. anginosus	F0211	SangF0211-3	6	38	AAACTGTCCTTTTGGCGATATGCTAATGCCTGACGTTT
S. anginosus	F0211	SangF0211-3	7	33	NNNCACACACTTAATTAATTAAGTGTGTGNNNN	Vibrio fluvialis Ind1	ICEVFLLnd1	GQ463144	26/33	26/26
S. anginosus	F0211	SangF0211-3	8	38	AAACAAAATCGCAACAAAACTCTACGTGCCCCAAGTTT
S. anginosus	F0211	SangF0211-3	9	38	AAACGGCGCAAGGCAGGGTAACCGCTAACAGCAAGTTT
S. anginosus	F0211	SangF0211-3	10	34	NNNNCACACACTTAATTAATTAAGTGTGTGNNNN	Vibrio fluvialis Ind1	ICEVFLLnd1	GQ463144	26/34	26/26
S. anginosus	F0211	SangF0211-3	11	38	AAACAATGCTTGTTCCACTCTTTTCCGATAGCTTGTTT
