# Supplementary material for: Phylogenetic relationship and virulence inference of Streptococcus Anginosus Group: curated annotation and whole-genome comparative analysis support distinct species designation
Source: BMC Genomics. 2013 Dec 17;14:895. doi: 10.1186/1471-2164-14-895 (PMC3897883; doi:10.1186/1471-2164-14-895)
Supplement: Additional file 16: Table S13 — Comparison of competence protein carriage within SAG. [file 1471-2164-14-895-S16.xlsx]

## Sheet: Sheet1
Additional File 16, Table S13: Comparison of competence protein carriage within SAG
Gene	Name	SCC232	SCC818	SCC1050	SCSK1060	SCCSK53	SIC270	SIB196	SISK54	SIJTH08	SIF0413	SI/SCF0395	SAC238	SAC1051	SACCUG39159	SASK1138	SASK52	SAF0211	SA62CV
SCRE_0287	comX	XXX	XXX	XX(Xtruncated)	XXX	No Match	XXX	XXX	No Match	XXX	XX(Xtruncated)	XX(X truncated)	XXX	XXX	XXX all truncated	XX(Xtruncated)	XX	XXX	XXX
SCRE_0559	comA	X	X	X	X	X	X	X	X	X	X	X	X	X	Xtruncated	X	X	X	X
SCRE_0560		X	X	X	Xtruncated	X	X	X	X	X	X	X	X	X	X	x	x	x	X
SCRE_1893	comE	X	X	X	Xtruncated	X	X	X	X	X	X	X	X	X	X	X	Xtruncated	X	X
SCRE_1894	comD	X	X	X	Xtruncated	Xtruncated	X	X	X	X	X	X	X	X	X	Xtruncated	Xtruncated	Xtruncated	X
SCRE_1895	comC	X	X	X	X	X	X	X	X	X	X	X	X	X	X	X	X	X	X
SCRE_0789	comEC	X	X	X	Xtruncated	Xtruncated	X	X	Xtruncated	X	Xtruncated	X	X	X	X	Xtruncated	X	X	X
	comEA	Xtruncated	Xtruncated	Xtruncated	Xtruncated	X	X	X	X	X	Xtruncated	X	X	X	X	X	X	X	X
SCRE_0592	coiA	X	X	X	Xtruncated	Xtruncated	X	X	X	X	X	Xtruncated	X	X	X	X	Xtruncated	X	X
SCRE_0874	dprA	X	X	X	Xtruncated	X	X	X	X	X	X	X	X	X	X	X	X	X	X
SCRE_0451	pilD	X	X	X	X	X	X	X	X	X	X	X	X	X	X	X	Xtruncated		X
SCRE_1656	ssb	X	X	X	X	X	X	X	X	X	X	X	X	X	X	X	X	X	X
SCRE_1796	recA	X	X	X	Xtruncated	X	X	X	X	X	Xtruncated	Xtruncated	X	X	X	X	Xtruncated	X	X
SCRE_1683		X	X	X	X	Xtruncated	X	X	X	X	X	X	X	X	X	X	X	X	X
SCRE_1686	comYD	X	X	X	X	X	X	X	X	X	X	X	X	X	X	X	X	X	X
SCRE_1687	comYC	X	X	X	Xtruncated	X	X	X	X	X	X	X	X	X	Xtruncated	Xtruncated	X	X	X
SCRE_1688	comYB	X	X	X	Xtruncated	Xtruncated	X	X	Xtruncated	X	X	X	X	X	X	X	Xtruncated	X	Xtruncated
SCRE_1689	comYA	X	X	X	X	X	X	X	X	X	X	X	X	X	X	X	X	X	X
SCRE_0442	comFA	X	X	X	Xtruncated	X	X	X	X	X	X	X	X	X	X	X	X	X	X
SCRE_0443	comFC	X	X	X	X	X	X	X	X	X	X	X	X	X	X	X	X	X	X
X denotes presence of Gene within strain, more than one X denotes multiple copies of the gene present
truncated means that at least a portion of the gene is not present or split due to sequence error or frameshift
